# Supplementary material for: GPI-80 Augments NF-κB Activation in Tumor Cells
Source: Int J Mol Sci. 2021 Nov 6;22(21):12027. doi: 10.3390/ijms222112027 (PMC8584666; doi:10.3390/ijms222112027)
Supplement: Supplementary file 1 [file ijms-22-12027-s001.zip]

Archive with 1 entries (1 files):
- ijms-1420610 Supplementary Materials.pdf
